# Supplementary material for: Phosphoproteomic Analysis of Gossypol-Induced Apoptosis in Ovarian Cancer Cell Line, HOC1a
Source: Biomed Res Int. 2014 Aug 12;2014:123482. doi: 10.1155/2014/123482 (PMC4144078; doi:10.1155/2014/123482)
Supplement: Supplementary file 1 — Supplementary Figure 1. Functional classification of identified phosphoproteins with PANTHER (http://www.pantherdb.org/) Supplementary Table 1. Primers used for qPCR analysis in this work. Supplementary Table 2. The phosphoproteins and phosphopeptides identified in ovarian cancer cell line, HOC1a. Supplementary Table 3. The phosphoproteins and phosphopeptides identified in HOC1a cells treated with 10μM Gossypol for 4 hours. [file 123482.f1.zip]

Archive with 4 entries (4 files):
- 123482.f1/Supplementary Figure 1.jpg
- 123482.f1/Supplementary Table 1.doc
- 123482.f1/Supplementary Table 2.doc
- 123482.f1/Supplementary Table 3.doc
